# Supplementary material for: Application of non-invasive low strength pulsed electric field to EGCG treatment synergistically enhanced the inhibition effect on PANC-1 cells
Source: PLoS One. 2017 Nov 29;12(11):e0188885. doi: 10.1371/journal.pone.0188885 (PMC5706709; doi:10.1371/journal.pone.0188885)
Supplement: S1 File — (ZIP) [file pone.0188885.s001.zip]

Archive with 4 entries (4 files):
- MTT/cell number.xlsx
- MTT/cell viability.xlsx
- MTT/HEK293 cell viability.xlsx
- MTT/intensity.xlsx
