# Supplementary material for: Application of non-invasive low strength pulsed electric field to EGCG treatment synergistically enhanced the inhibition effect on PANC-1 cells
Source: PLoS One. 2017 Nov 29;12(11):e0188885. doi: 10.1371/journal.pone.0188885 (PMC5706709; doi:10.1371/journal.pone.0188885)
Supplement: S1 File — (ZIP) [file pone.0188885.s001.zip › MTT/cell number.xlsx]

## Sheet: 工作表1
			C	E	10	10E	20	20E	30	30E	40	40E	50	50E
			0.03195	0.03025	0.0273	0.02465	0.02425	0.01395	0.01645	0.0107	0.0097	0.0074	0.00555	0.00645
			0.0296	0.0282	0.0271	0.0211	0.02355	0.0129	0.01425	0.00925	0.01	0.00645	0.0072	0.00645
			0.02965	0.02805	0.0266	0.0218	0.02215	0.01555	0.01685	0.0099	0.00935	0.0062	0.0046	0.00345
		AVE	0.0304	0.0288333	0.027	0.0225167	0.0233167	0.0141333	0.01585	0.00995	0.00968333	0.00668333	0.00578333	0.00545
		STD	0.00134257	0.00122916	0.000360555	0.00188038	0.00106927	0.00133448	0.0014	0.000726292	0.00032532	0.000633114	0.00131561	0.00173205
			0.0304	0.0304	0.0304	0.0304	0.0304	0.0304	0.0304	0.0304	0.0304	0.0304	0.0304	0.0304
		AVE%	100	94.8465	88.8158	74.068	76.6996	46.4912	52.1382	32.7303	31.8531	21.9846	19.0241	17.9276
		STD%	4.41636	4.04329	1.18604	6.18546	3.51733	4.38973	4.60526	2.38912	1.07013	2.08261	4.32767	5.69754
		inhibition	0	5.15351	11.1842	25.932	23.3004	53.5088	47.8618	67.2697	68.1469	78.0154	80.9759	82.0724
		SQ				1.58725		1.88054		1.26887		1.06432		0.952896
