# Supplementary material for: Application of non-invasive low strength pulsed electric field to EGCG treatment synergistically enhanced the inhibition effect on PANC-1 cells
Source: PLoS One. 2017 Nov 29;12(11):e0188885. doi: 10.1371/journal.pone.0188885 (PMC5706709; doi:10.1371/journal.pone.0188885)
Supplement: S1 File — (ZIP) [file pone.0188885.s001.zip › MTT/cell viability.xlsx]

## Sheet: 工作表1
			C	E	10	10E	20	20E	30	30E	40	40E	50	50E
			0.4607	0.44705	0.4388	0.39065	0.4213	0.3012	0.39275	0.28065	0.3225	0.24545	0.26025	0.2283
			0.45485	0.4442	0.43945	0.38265	0.41315	0.31475	0.38375	0.27765	0.31475	0.2471	0.2709	0.21545
			0.45055	0.44165	0.4368	0.39165	0.42335	0.3207	0.39245	0.27465	0.31995	0.2431	0.2572	0.2152
		AVE	0.455367	0.4443	0.43835	0.388317	0.419267	0.312217	0.38965	0.27765	0.319067	0.245217	0.262783	0.21965
		STD	0.00509469	0.00270139	0.00138112	0.00493288	0.00539545	0.00999379	0.00511175	0.003	0.00394979	0.00201018	0.00719276	0.00749216
			0.455367	0.455367	0.455367	0.455367	0.455367	0.455367	0.455367	0.455367	0.455367	0.455367	0.455367	0.455367
		AVE%	100	97.5697	96.2631	85.2756	92.0723	68.5638	85.5684	60.9728	70.0681	53.8504	57.7081	48.2359
		STD%	1.11881	0.593234	0.303299	1.08328	1.18486	2.19467	1.12256	0.65881	0.867387	0.441443	1.57955	1.6453
		inhibition	0	2.43028	3.73692	14.7244	7.92768	31.4362	14.4316	39.0272	29.9319	46.1496	42.2919	51.7641
		SQ				2.38754		3.03498		2.31452		1.42603		1.15746
