# Supplementary material for: Application of non-invasive low strength pulsed electric field to EGCG treatment synergistically enhanced the inhibition effect on PANC-1 cells
Source: PLoS One. 2017 Nov 29;12(11):e0188885. doi: 10.1371/journal.pone.0188885 (PMC5706709; doi:10.1371/journal.pone.0188885)
Supplement: S1 File — (ZIP) [file pone.0188885.s001.zip › MTT/HEK293 cell viability.xlsx]

## Sheet: 工作表1
			60									90					60
			C	E	10	10E	20	20E			C	90	90+10E	90+20E	90+30E	30E	60+30E
			0.44355	0.50145	0.4687	0.47055	0.46235	0.44435			1.62505	1.5876	1.46175	1.37755	1.1053	1.3403	1.2095
			0.44965	0.48385	0.4609	0.47885	0.45005	0.457			1.56455	1.5113	1.52845	1.34435	1.06805	1.25565	1.26005
			0.43835	0.48285	0.4679	0.4702	0.46055	0.4489			1.54095	1.51785	1.50285	1.2975	1.01555	1.30195	1.1741
		AVE	0.44385	0.489383	0.465833	0.4732	0.45765	0.450083			1.57685	1.53892	1.49768	1.3398	1.06297	1.2993	1.21455
		STD	0.00565597	0.010462	0.00429108	0.00489617	0.00664304	0.00640748			0.0433782	0.042288	0.0336488	0.0402185	0.0450904	0.0423872	0.043197
			0.44385	0.44385	0.44385	0.44385	0.44385	0.44385			1.57685	1.57685	1.57685	1.57685	1.57685	1.57685	1.57685
		AVE%	100	110.259	104.953	106.613	103.109	101.404			100	97.5944	94.9794	84.9669	67.4108	82.3985	77.0238
		STD%	1.2743	2.3571	0.966785	1.10311	1.49669	1.44361			2.75094	2.6818	2.13393	2.55056	2.85952	2.68809	2.73945
