# Supplementary material for: Application of non-invasive low strength pulsed electric field to EGCG treatment synergistically enhanced the inhibition effect on PANC-1 cells
Source: PLoS One. 2017 Nov 29;12(11):e0188885. doi: 10.1371/journal.pone.0188885 (PMC5706709; doi:10.1371/journal.pone.0188885)
Supplement: S1 File — (ZIP) [file pone.0188885.s001.zip › MTT/intensity.xlsx]

## Sheet: 工作表1
			90								30						60						15
			C	E	10	10E	20	20E			C	E	10E	20E			C	E	10E	20E			C	E	10E	20E
			1.06165	0.97795	0.99825	0.85225	0.9543	0.58695			0.7734	0.7641	0.696	0.5635			1.2462	1.2119	1.09635	0.81785			0.24775	0.25245	0.2385	0.20785
			1.0286	0.95545	0.9917	0.8261	0.91835	0.5509			0.8226	0.76375	0.7299	0.5498			1.2597	1.24915	1.1387	0.80595			0.27255	0.2538	0.2401	0.2126
			1.04155	0.99675	1.0259	0.84925	0.92275	0.57895			0.77465	0.7786	0.71395	0.57815			1.28715	1.20735	1.07575	0.833235			0.25625	0.25685	0.2356	0.2182
		AVE	1.04393	0.976717	1.00528	0.842533	0.9318	0.572267			0.790217	0.768817	0.713283	0.563817			1.26435	1.2228	1.1036	0.819012			0.25885	0.254367	0.238067	0.212883
		STD	0.0166534	0.0206776	0.0181524	0.0143105	0.0196094	0.0189315			0.0280518	0.00847442	0.0169598	0.0141777			0.0208673	0.0229329	0.0320951	0.0136795			0.0126028	0.00225407	0.00228108	0.00518081
			1.04393	1.04393	1.04393	1.04393	1.04393	1.04393			0.790217	0.790217	0.790217	0.790217			1.26435	1.26435	1.26435	1.26435			0.25885	0.25885	0.25885	0.25885
		AVE%	100	93.5612	96.2977	80.7076	89.2586	54.8183			100	97.2919	90.2643	71.3496			100	96.7137	87.286	64.7773			100	98.268	91.9709	82.242
		STD%	1.59526	1.98074	1.73885	1.37083	1.87841	1.81348			3.54988	1.07242	2.14623	1.79415			1.65043	1.81381	2.53847	1.08194			4.86876	0.870802	0.881237	2.00147
