# Supplementary material for: Application of non-invasive low strength pulsed electric field to EGCG treatment synergistically enhanced the inhibition effect on PANC-1 cells
Source: PLoS One. 2017 Nov 29;12(11):e0188885. doi: 10.1371/journal.pone.0188885 (PMC5706709; doi:10.1371/journal.pone.0188885)
Supplement: S2 File — (ZIP) [file pone.0188885.s002.zip]

Archive with 13 entries (13 files):
- DAPI+caspase3/10+PEF_CAS3.JPG
- DAPI+caspase3/10+PEF_DAPI.JPG
- DAPI+caspase3/10-40_CAS3.JPG
- DAPI+caspase3/10-40_DAPI.JPG
- DAPI+caspase3/20+PEF-40_CAS3.JPG
- DAPI+caspase3/20+PEF-40_DAPI.JPG
- DAPI+caspase3/20-40_CAS3.jpg
- DAPI+caspase3/20-40_DAPI.jpg
- DAPI+caspase3/CON-40_CAS3.JPG
- DAPI+caspase3/CON-40_DAPI.JPG
- DAPI+caspase3/PEF-40_CAS3.JPG
- DAPI+caspase3/PEF-40_DAPI.JPG
- DAPI+caspase3/Thumbs.db
