# Supplementary material for: Application of non-invasive low strength pulsed electric field to EGCG treatment synergistically enhanced the inhibition effect on PANC-1 cells
Source: PLoS One. 2017 Nov 29;12(11):e0188885. doi: 10.1371/journal.pone.0188885 (PMC5706709; doi:10.1371/journal.pone.0188885)
Supplement: S3 File — (ZIP) [file pone.0188885.s003.zip › PI annexinV/apoptosis percentage.xlsx]

## Sheet: 工作表1
				population	percentage
				control						EF
				Q1	Q2	Q3	Q4	Q2+Q4		Q1	Q2	Q3	Q4	Q2+Q4
				0.45	0.25	98	1.3	1.55		0.9	0.4	95.5	3.2	3.6
				0.04	0.1	98	1.9	2		0.6	0.2	96.1	3.1	3.3
				0.2	0.03	97.5	2.3	2.33		0.8	0.4	96	2.8	3.2
		AVE%		0.23	0.126667	97.8333	1.83333	1.96		0.766667	0.333333	95.8667	3.03333	3.36667
		STD%		0.20664	0.112398	0.288675	0.503322	0.391535		0.152753	0.11547	0.321455	0.208167	0.208167
				10						10EF
				Q1	Q2	Q3	Q4	Q2+Q4		Q1	Q2	Q3	Q4	Q2+Q4
				0.9	0.5	95	3.6	4.1		1.1	1.9	82.1	14.9	16.8
				0.7	0.5	95.4	3.3	3.8		0.7	1.2	79.4	18.6	19.8
				0.8	0.6	95.2	3.4	4		0.9	1.3	81.7	15.9	17.2
		AVE%		0.8	0.533333	95.2	3.43333	3.96667		0.9	1.46667	81.0667	16.4667	17.9333
		STD%		0.1	0.057735	0.2	0.152753	0.152753		0.2	0.378594	1.45717	1.91398	1.62891
				20						20EF
				Q1	Q2	Q3	Q4	Q2+Q4		Q1	Q2	Q3	Q4	Q2+Q4
				0.7	0.7	89.7	8.9	9.6		0.6	2.3	66.3	30.8	33.1
				0.6	0.4	89.5	9.4	9.8		0.5	1.2	67.2	31	32.2
				0.7	0.8	90.2	8.4	9.2		0.4	1.3	62.3	36	37.3
		AVE%		0.666667	0.633333	89.8	8.9	9.53333		0.5	1.6	65.2667	32.6	34.2
		STD%		0.057735	0.208167	0.360555	0.5	0.305505		0.1	0.608276	2.60832	2.94618	2.72213

## Sheet: 工作表2
			% of apoptotic cells
					control	EF	10	10EF	20	20EF
			average		1.96	3.36667	3.96667	17.9333	9.53333	34.2
			std		0.391535	0.208167	0.152753	1.62891	0.305505	2.72213
					control	EF	10	10EF	20	20EF
					1.55	3.6	4.1	16.8	9.6	33.1
					2	3.3	3.8	19.8	9.8	32.2
					2.33	3.2	4	17.2	9.2	37.3
					1.96	3.36667	3.96667	17.9333	9.53333	34.2
					0.391535	0.208167	0.152753	1.62891	0.305505	2.72213
