# Supplementary material for: Application of non-invasive low strength pulsed electric field to EGCG treatment synergistically enhanced the inhibition effect on PANC-1 cells
Source: PLoS One. 2017 Nov 29;12(11):e0188885. doi: 10.1371/journal.pone.0188885 (PMC5706709; doi:10.1371/journal.pone.0188885)
Supplement: S4 File — (ZIP) [file pone.0188885.s004.zip]

Archive with 14 entries (10 files):
- bax bcl/bax bcl2.xlsx
- bax bcl/bax bcl2/
- bax bcl/bax bcl2/bax/
- bax bcl/bax bcl2/bax/Hs-P-Bax 2016.02.18_12.49.03_Ch.tif
- bax bcl/bax bcl2/bax/Hs-P-Bax 2016.02.18_12.49.03_Ch+Marker.jpg
- bax bcl/bax bcl2/bax/Thumbs.db
- bax bcl/bax bcl2/bcl/
- bax bcl/bax bcl2/bcl/Hs-P-Bcl 2016.02.18_12.45.39_Ch.tif
- bax bcl/bax bcl2/bcl/Hs-P-Bcl 2016.02.18_12.45.39_Ch+Marker.jpg
- bax bcl/bax bcl2/bcl/Thumbs.db
- bax bcl/bax bcl2/beta/
- bax bcl/bax bcl2/beta/Hs-P-Beta 2016.02.18_12.52.51_Ch.tif
- bax bcl/bax bcl2/beta/Hs-P-Beta 2016.02.18_12.52.51_Ch+Marker.jpg
- bax bcl/bax bcl2/beta/Thumbs.db
