# Supplementary material for: Application of non-invasive low strength pulsed electric field to EGCG treatment synergistically enhanced the inhibition effect on PANC-1 cells
Source: PLoS One. 2017 Nov 29;12(11):e0188885. doi: 10.1371/journal.pone.0188885 (PMC5706709; doi:10.1371/journal.pone.0188885)
Supplement: S4 File — (ZIP) [file pone.0188885.s004.zip › bax bcl/bax bcl2.xlsx]

## Sheet: 工作表1
		Bcl/Beta	fold of control
			C	EF	10	10EF	20	20EF
			1	1.07054	0.922339	0.622349	0.796939	0.20985
			1	0.799183	1.08233	0.610794	0.805524	0.27228
			1	1.03945	0.876886	0.67361	0.735359	0.122605
		AVE	1	0.969726	0.960518	0.635584	0.779274	0.201578
		STD	0	0.14851	0.107911	0.0334345	0.0382728	0.0751795

## Sheet: 工作表2
		Bax/Beta	fold of control
			C	EF	10	10EF	20	20EF
			1	1.29897	0.617015	1.16866	1.20761	2.0559
			1	0.787718	0.936862	0.79342	0.980867	2.75286
			1	0.696519	1.71735	1.53433	1.26047	2.43854
		AVE	1	0.927736	1.09041	1.16547	1.14965	2.41576
		STD	0	0.324716	0.566009	0.370466	0.148541	0.349036

## Sheet: 工作表3
		Bcl2/Bax	fold of control
			C	EF	10	10EF	20	20EF
			1	0.887821	0.630232	0.431574	0.659929	0.102072
			1	0.740013	0.656183	0.439025	0.628258	0.0792541
			1	0.778487	0.471933	0.522644	0.5834	0.177654
		AVE	1	0.802107	0.586116	0.464414	0.623862	0.11966
		STD	0	0.0766826	0.0997332	0.0505656	0.0384531	0.051504
