# Supplementary material for: Application of non-invasive low strength pulsed electric field to EGCG treatment synergistically enhanced the inhibition effect on PANC-1 cells
Source: PLoS One. 2017 Nov 29;12(11):e0188885. doi: 10.1371/journal.pone.0188885 (PMC5706709; doi:10.1371/journal.pone.0188885)
Supplement: S5 File — (ZIP) [file pone.0188885.s005.zip]

Archive with 1 entries (1 files):
- DiOC6/cells with depolarized mitochondria.xlsx
