# Supplementary material for: Application of non-invasive low strength pulsed electric field to EGCG treatment synergistically enhanced the inhibition effect on PANC-1 cells
Source: PLoS One. 2017 Nov 29;12(11):e0188885. doi: 10.1371/journal.pone.0188885 (PMC5706709; doi:10.1371/journal.pone.0188885)
Supplement: S5 File — (ZIP) [file pone.0188885.s005.zip › DiOC6/cells with depolarized mitochondria.xlsx]

## Sheet: 工作表1
			% of cells with depolarized mitochondria
			C	PEF	10	10+PEF	20	20+PEF
			6.2	6.5	11.4	24.3	15.8	48.5
			5.1	6.7	10.7	28.4	16.4	46.7
			5	6.6	11.7	26.5	15.4	38
	AVE		5.43333	6.6	11.2667	26.4	15.8667	44.4
	STD		0.665833	0.1	0.51316	2.05183	0.503322	5.61516
