# Supplementary material for: Application of non-invasive low strength pulsed electric field to EGCG treatment synergistically enhanced the inhibition effect on PANC-1 cells
Source: PLoS One. 2017 Nov 29;12(11):e0188885. doi: 10.1371/journal.pone.0188885 (PMC5706709; doi:10.1371/journal.pone.0188885)
Supplement: S6 File — (ZIP) [file pone.0188885.s006.zip]

Archive with 9 entries (6 files):
- caspase3 and 9/beta/
- caspase3 and 9/beta/Hs-P-Beta 2016.06.21_14.21.24_Ch.tif
- caspase3 and 9/beta/Hs-P-Beta 2016.06.21_14.21.24_Ch+Marker.jpg
- caspase3 and 9/cas3/
- caspase3 and 9/cas3/Hs-P-actcaspase3 2016.08.12_14.11.52_Ch.tif
- caspase3 and 9/cas3/Hs-P-actcaspase3 2016.08.12_14.11.52_Ch+Marker.jpg
- caspase3 and 9/cas9/
- caspase3 and 9/cas9/Hs-P-actcaspase9 2016.06.15_15.16.01_Ch.tif
- caspase3 and 9/cas9/Hs-P-actcaspase9 2016.06.15_15.16.01_Ch+Marker.jpg
