# Supplementary material for: Application of non-invasive low strength pulsed electric field to EGCG treatment synergistically enhanced the inhibition effect on PANC-1 cells
Source: PLoS One. 2017 Nov 29;12(11):e0188885. doi: 10.1371/journal.pone.0188885 (PMC5706709; doi:10.1371/journal.pone.0188885)
Supplement: S7 File — (ZIP) [file pone.0188885.s007.zip › wound healing/wound healing.xlsx]

## Sheet: 工作表1
		0h	wound area								24h	wound area
			C	E	10	10E	20	20E				C	E	10	10E	20	20E
			117576	141670	151025	106018	151444	122891				11076	59310	35815	76746	95250	100471
			135402	153101	142201	127486	140207	124179				17030	53027	32530	91865	90490	106253
			131345	115155	144784	136624	110807	136450				14300	44510	39563	98564	67107	116800
			gap%									healing%
			C	E	10	10E	20	20E				C	E	10	10E	20	20E
			9.42029	41.8649	23.7146	72.3896	62.8945	81.7562				90.5797	58.1351	76.2854	27.6104	37.1055	18.2438
			12.5774	34.6353	22.8761	72.0589	64.5403	85.5644				87.4226	65.3647	77.1239	27.9411	35.4597	14.4356
			10.8874	38.6523	27.3255	72.1425	60.5621	85.5991				89.1126	61.3477	72.6745	27.8575	39.4379	14.4009
											AVE%	89.0383	61.6158	75.3613	27.803	37.3344	15.6934
											STD%	1.57985	3.62224	2.3643	0.17195	1.99897	2.20876
